# Supplementary material for: Microsecond Electrical Breakdown in Water: Advances Using Emission Analysis and Cavitation Bubble Theory
Source: Molecules. 2022 Jan 20;27(3):662. doi: 10.3390/molecules27030662 (PMC8839436; doi:10.3390/molecules27030662)
Supplement: Supplementary file 1 [file molecules-27-00662-s001.zip]

Archive with 5 entries (5 files):
- Figure2-Imaging.avi
- Figure2-Schlieren.wmv
- Figure7-Anode regime.avi
- Figure7-Cathode regime.avi
- Supplementary material.pdf
